# Supplementary material for: What influences graduate medical students’ beliefs of lower back pain? A mixed methods cross sectional study
Source: BMC Med Educ. 2022 Aug 20;22:633. doi: 10.1186/s12909-022-03692-1 (PMC9392230; doi:10.1186/s12909-022-03692-1)
Supplement: Supplementary file 3 — Additional file 3: Raw survey data. [file 12909_2022_3692_MOESM3_ESM.xlsx]

## Sheet: Sheet0
Additional File 3
Excel document (.xlsx)
Title: Raw survey data
Description: Raw survey data downloaded from 'Qualtrics' software.
StartDate	EndDate	Status	IPAddress	Progress	Duration (in seconds)	Finished	RecordedDate	ResponseId	RecipientLastName	RecipientFirstName	RecipientEmail	ExternalReference	LocationLatitude	LocationLongitude	DistributionChannel	UserLanguage	Q3	Q6	Q7	Q8	Q9	Q10	Q11	Q54	Q57	Q12	Q24	Q25	Q26	Q27	Q28	Q30	Q31	Q32	Q33	Q34	Q35	Q36	Q37	Q39	Q40	Q41	Q42	Q43	Q44	Q45	Q46	Q47	Q48
Start Date	End Date	Response Type	IP Address	Progress	Duration (in seconds)	Finished	Recorded Date	Response ID	Recipient Last Name	Recipient First Name	Recipient Email	External Data Reference	Location Latitude	Location Longitude	Distribution Channel	User Language	By clicking ‘I consent’: 1. I confirm that I have read and understand the information sheet for the study. I have had the opportunity to consider the information, ask questions and have had these answered satisfactorily. 2. I understand that my participation is voluntary and that I am free to withdraw at any time before submission without giving any reason, without my education being affected. 3.…	What gender do you identify as?	How old are you?	What is your phase of study?	What subject was your previous degree, or degrees, in?	Are you currently experiencing lower back pain?	Have you previously experienced lower back pain?	What has influenced your beliefs about the causes of lower back pain? Please provide as much detail as you can	What has influenced your beliefs about the management of lower back pain? Please provide as much detail as you can	1. There is no real treatment for back pain	2. Back pain will eventually stop you from working	3. Back pain means periods of pain for the rest of one's life	4. Doctors cannot do anything for back pain	5. Exercise is recommended for back pain	6. Back pain makes everything in life worse	7. Surgery is the most effective way to treat back pain	8. Back pain may mean you end up in a wheelchair	9. Alternative treatments are the answer to back pain	10. Back pain means long periods of time off work	11. Medication is the only way of relieving back pain	12. Once you have had back pain there is always weakness in the back	13. Back pain must be rested	14. With ageing back pain gets progressively worse	1. Chronic back pain patients can still be expected to fulfil work and family responsibilities despite pain	2. An increase in pain is an indicator that a chronic back pain patients should stop what he is doing until the pain decreases	3. Chronic back pain patients cannot go back to normal life activities when they are in pain	4. If their pain would go away, chronic back pain patients would be every bit as active as they used to be	5. Chronic back pain patients should have the same benefits as disabled people because of their chronic pain problem	6. Chronic back pain patients owe it to themselves and those around them to perform their usual activities even when their pain is bad	7. Most people expect too much of chronic back pain patients, given their pain	8. Chronic back pain patients have to be careful not to do anything that might make their pain worse	9. As long as they are in pain, chronic back pain patients will never be able to live as well as they did	10. When their pain gets worse, chronic back pain patients find it very hard to concentrate on anything
2021-11-18 04:21:22	2021-11-18 04:23:03	Survey Test		100	100	True	2021-11-18 04:23:04	R_3QJncSCL1vv6uQQ					52.3006	-1.52921	preview	EN	I consent	Male	2	Phase 3		No	Yes			Completely disagree 1	Completely disagree 1	Completely disagree 1	Completely disagree 1	Completely agree 5	Completely disagree 1	Completely disagree 1	Completely Disagree 1	Completely disagree 1	Completely disagree 1	Completely disagree 1	Completely disagree 1	Completely disagree 1	Completely disagree 1	Completely agree 7	Completely disagree 1	Completely disagree 1	Completely disagree 1	Completely disagree 1	Completely agree 7	Completely disagree 1	Completely disagree 1	Completely disagree 1	Completely disagree 1
2021-11-18 04:10:05	2021-11-18 04:15:46	Survey Preview		100	340	True	2021-11-18 04:15:47	R_3fK6yln5NWTE8MO					52.3006	-1.52921	preview	EN	I consent	Male	2	Phase 3	Politics; Osteopathy	No	Yes	Previous undergraduate education, exposure to lower back pain patients, clinicians	Guidelines, lecture content, contact with patients	Completely disagree 1	Completely disagree 1	2	Completely disagree 1	Completely agree 5	2	Completely disagree 1	2	Completely disagree 1	2	Completely disagree 1	Completely disagree 1	2	Completely disagree 1	Completely agree 7	Completely disagree 1	Completely disagree 1	Completely agree 7	Completely disagree 1	Completely agree 7	Completely disagree 1	Completely disagree 1	Completely disagree 1	Completely disagree 1
2021-11-19 03:16:14	2021-11-19 03:26:55	Survey Preview		100	641	True	2021-11-19 03:26:56	R_2i1LH8sZgmE0rIt					52.3958	-1.4796	preview	EN	I consent	Male	26-30	Phase 3	Paramedic science	No	Yes	Talking to other people who have given themselves back pain from lifting patient's Being repeatedly told by moving and handling instructors to use your knees and not twist.	Personal research on the internet for the most part	Completely disagree 1	3	3	Completely disagree 1	Completely agree 5	Completely agree 5	2	2	Completely disagree 1	2	Completely disagree 1	2	Completely disagree 1	3	6	Completely agree 7	6	5	Completely agree 7	Completely disagree 1	4	5	2	6
2021-11-19 03:17:18	2021-11-19 03:32:16	Survey Preview		100	898	True	2021-11-19 03:32:17	R_1pEfmvi4fxtXVuA					52.6923	-1.8226	preview	EN	I consent	Male	21-25	Phase 3	Physiotherapy	No	Yes	Previous degree as a physiotherapist and reading around back Pain literature. Social media influence from physios and medics on twitter.	Previous episodes and how I managed it myself. Influenced by beliefs as a physiotherapist and by my colleagues Influence of vocal people on social media in physio world.	Completely disagree 1	Completely agree5	3	Completely disagree 1	Completely agree 5	2	Completely disagree 1	3	Completely disagree 1	2	Completely disagree 1	Completely disagree 1	Completely disagree 1	2	Completely agree 7	5	3	3	Completely disagree 1	2	3	5	3	6
2021-11-19 03:31:43	2021-11-19 03:39:26	Survey Preview		100	462	True	2021-11-19 03:39:27	R_798qYyHcfZs682B					51.4412	-0.183304	preview	EN	I consent	Male	31-35	Phase 3	English	No	No	Media representations, particularly stereotyped images of middle-aged men Family members' experiences Medical school lectures, suggesting that the causes are non-specific	Family experiences, where medication hasn't helped. This was backed up by a medical school lecture that argued that medication normally isn't useful. Strong personal belief in value of exercise and activity and think that it applies here.	4	2	2	4	Completely agree 5	4	Completely disagree 1	2	3	2	Completely disagree 1	2	Completely disagree 1	3	5	3	2	4	Completely agree 7	3	5	2	5	6
2021-11-26 11:27:06	2021-11-26 11:27:46	Survey Preview		100	39	True	2021-11-26 11:27:47	R_3Rg7WaOA3YwExSQ					52.3006	-1.52921	preview	EN	I consent
2021-11-29 06:15:17	2021-11-29 06:19:32	IP Address	137.205.1.77	100	255	True	2021-11-29 06:19:33	R_1ozsSofyKFjhv91					52.382	-1.5874	anonymous	EN	I consent	Female	21-25	Phase 3	Biomedical science	No	Yes	My experience of lower back pain and how it affected my work life and hobbies	Mostly the benefit of the management I received, namely exercise and stretching	3	3	2	Completely disagree 1	4	4	2	2	3	3	Completely disagree 1	Completely disagree 1	2	2	5	2	2	3	3	2	5	5	2	6
2021-11-29 06:15:11	2021-11-29 06:20:29	IP Address	109.249.185.86	100	317	True	2021-11-29 06:20:29	R_2trcRik4i2iU5QB					51.418	-0.0939941	anonymous	EN	I consent	Female	26-30	Phase 3	Music technology; law	No	Yes	Seeing family members with lower back pain		2	Completely disagree 1	3	2	Completely agree 5	2	Completely disagree 1	Completely Disagree 1	3	2	Completely disagree 1	2	Completely disagree 1	3	4	3	2	2	3	4	4	2	5	5
2021-11-29 06:15:33	2021-11-29 06:20:56	IP Address	90.244.223.189	100	323	True	2021-11-29 06:20:56	R_2ZQ99zzZ4i2N0Iy					51.4964	-0.122406	anonymous	EN	I consent	Female	26-30	Phase 3	Biochemistry	No	No	Partner had a slipped disc and sciatica at 23	I was able to learn a lot through his management - pain relief and physiotherapy.	2	2	Completely agree 5	Completely disagree 1	4	4	Completely disagree 1	2	3	2	2	3	4	4	5	6	5	6	Completely agree 7	Completely disagree 1	4	Completely agree 7	2	6
2021-11-29 06:18:04	2021-11-29 06:26:26	IP Address	91.110.129.112	100	502	True	2021-11-29 06:26:27	R_s6SjodlS7R3O3Qd					52.4214	-1.5674	anonymous	EN	I consent	Male	26-30	Phase 3	Pharmacy	No	Yes	Family history- my mother suffered with back pain. I have memories of her unable to move and lying on the floor, believing that helped. She often stated that her work and lifting caused the pain. My own experience has been similar, lifting at work caused lower back pain in myself.	Previous studies Use of medication Rubefacients	2	Completely disagree 1	Completely disagree 1	2	3	Completely disagree 1	Completely disagree 1	2	Completely disagree 1	Completely disagree 1	Completely disagree 1	2	3	2	4	4	5	5	5	Completely disagree 1	4	Completely agree 7	6	6
2021-11-29 06:24:04	2021-11-29 06:28:45	IP Address	2.103.194.98	100	280	True	2021-11-29 06:28:45	R_10NRIqp8Geff6wL					51.4964	-0.122406	anonymous	EN	I consent	Female	26-30	Phase 3	Psychology	Yes	Yes	Previous physiotherapy, consultations with doctors, information on the internet	Previous physiotherapy, knowledge gained during degree	3	2	2	2	3	3	Completely disagree 1	2	4	3	2	2	3	4	4	2	5	2	6	Completely disagree 1	6	4	3	4
2021-11-29 06:25:24	2021-11-29 06:28:59	IP Address	90.218.215.0	100	214	True	2021-11-29 06:28:59	R_10AAePAQhzwZePo					52.4259	-1.4628	anonymous	EN	I consent	Female	21-25	Phase 3	Biology	No	Yes	My medical teaching My previous experience with sports injury	Medical school teaching Own methods Patients experience	Completely disagree 1	Completely disagree 1	Completely disagree 1	Completely disagree 1	3	Completely disagree 1	Completely disagree 1	2	4	Completely disagree 1	2	Completely disagree 1	3	3	Completely agree 7	5	2	5	Completely agree 7	Completely disagree 1	4	5	Completely disagree 1	4
2021-11-29 06:29:02	2021-11-29 06:34:25	IP Address	86.25.245.216	100	322	True	2021-11-29 06:34:25	R_1EWKtJbxJQJVyO9					52.5028	-1.392	anonymous	EN	I consent	Female	36-40	Phase 3	Environmental Management, Nursing	No	Yes	My experience of nursing is that lower back pain is caused by trauma, mechanical and tear and osteoporosis. I’ve also seen it being exacerbated by sedentary lifestyles and patients who are overweight.	Again my experience shows that analgesia, physiotherapy and occupational therapy are used to treat lower back pain but my perception is these interventions are not effective for everyone and many people simply live with near constant lower back pain which is exacerbated at times.	4	4	4	3	Completely agree 5	4	2	2	4	4	Completely disagree 1	Completely disagree 1	2	2	6	3	2	Completely agree 7	4	2	6	5	5	5
2021-11-29 06:25:45	2021-11-29 06:36:26	IP Address	81.141.253.30	100	641	True	2021-11-29 06:36:27	R_29aDNdLoa1mMAHe					52.1932	0.142593	anonymous	EN	I consent	Female	26-30	Phase 3	Natural sciences	No	Yes	Personal experience - I have got lower back pain from driving long distances from work and sitting down a lot from work Family/friends experiences - relatives have had spondylolysis, friends have ankylosing spondylitis and others have had slipped discs	One of my friends has managed their slipped discs with just physio, the ones with ankylosing spondylitis and spondylolysis have needed lot of pain meds and other meds to be functional. Relatives with muscular back pain have had massages which they find helpful. I've personally found some physio stretches useful. Something that has really stuck with me was talking to a patient with a long term bac…	3	4	2	2	2	4	Completely disagree 1	2	4	3	2	2	2	4	6	5	3	Completely agree 7	5	2	4	5	3	6
2021-11-29 06:30:10	2021-11-29 06:37:19	IP Address	137.205.1.124	100	429	True	2021-11-29 06:37:20	R_3LXbQ96qRBMMHP9					52.382	-1.5874	anonymous	EN	I consent	Female	31-35	Phase 1	Sport & Exercise Science // Physiotherapy	No	Yes	Knowledge & experience of supporting patients as a physiotherapist both with acute & chronic lower back pain as well as experiencing my own acute bout 12 months ago.	Knowledge, experience and exposure as a physiotherapist -&gt; the continued evolution of (our) understanding about not only what the back can withstand but by withholding such movement patterns/behaviours how we can exacerbate/ineffectively manage patients’ pain &/or condition.	Completely disagree 1	Completely disagree 1	Completely disagree 1	2	Completely agree 5	3	Completely disagree 1	2	3	Completely disagree 1	2	Completely disagree 1	2	Completely disagree 1	Completely agree 7	4	Completely disagree 1	4	3	4	5	2	Completely disagree 1	6
2021-11-29 06:31:22	2021-11-29 06:41:51	IP Address	137.205.1.90	100	629	True	2021-11-29 06:41:51	R_ZCTEIJWnfKW9kyd					52.382	-1.5874	anonymous	EN	I consent	Female	26-30	Phase 1	Sports & Exercise Science	No	No	My Mum had to have two back operations when she was in her 30s. She was physically very active but still slipped her first disk whilst picking up my sister (4 years old) and rotating at the same time. This was then a weak point for further prolapse, and frequently caused pain and sciatica.	Having witnessed my Mum’s difficulties, I believe I am more cautious of good manual handling techniques. Through exercise I incidentally have a strong core, and maintain good posture which I hope will help prevent lower back pain. When struggling with pain, my Mum often reported frequent movement to help. She also ensured she had appropriate support when sitting.	3	Completely disagree 1	2	Completely disagree 1	4	4	Completely disagree 1	2	2	4	3	4	2	Completely agree 5	5	4	2	2	4	3	3	5	2	4
2021-11-29 06:43:11	2021-11-29 06:50:25	IP Address	137.205.1.103	100	433	True	2021-11-29 06:50:25	R_2QMoVSfsTaglrtT					52.382	-1.5874	anonymous	EN	I consent	Male	21-25	Phase 1	Physiotherapy	No	Yes	Prior to studying physiotherapy some resources that influenced my understanding of lower back pain were: - Information from friends and family - Information from physiotherapists and sports coaches - Information found on social media, particularly regarding strength training (not necessarily from qualified or trained individuals)	Studying physiotherapy has given me a much better insight in back pain management, and also provided me with some critical insight to be able to evaluate any information provided on back pain causation and management. One major change in my belief regarding back pain is that I realised the importance of considering the biopsychosocial approach. Back pain is often attenuated by anxiety and stress,…	2	2	Completely disagree 1	2	Completely agree 5	3	2	Completely Disagree 1	3	2	Completely disagree 1	Completely disagree 1	Completely disagree 1	2	3	3	4	3	4	2	4	3	2	4
2021-11-29 06:43:08	2021-11-29 06:51:28	IP Address	92.40.185.109	100	499	True	2021-11-29 06:51:28	R_12a3PzoKOXg1iZp					51.4964	-0.122406	anonymous	EN	I consent	Female	21-25	Phase 3	Pharmacy	No	Yes	Teaching at medical school Discussion with patients in work as pharmacist	Teaching at medical school Research into different approaches/evidence Discussion with patients as part of work as pharmacist	Completely disagree 1	2	3	Completely disagree 1	4	3	2	2	3	2	2	2	2	4	5	2	2	3	4	2	4	3	2	5
2021-11-29 06:48:21	2021-11-29 06:54:24	IP Address	195.59.7.250	100	362	True	2021-11-29 06:54:24	R_vpL4Q4CAFH1wMA9					52.4185	-1.556	anonymous	EN	I consent	Male	36-40	Phase 3	Biochemistry	No	No	Clinical placements where I've had the opportunity to explore different causes in histories and examinations.	NICE guidelines and clinical placements	2	2	2	2	3	3	Completely disagree 1	Completely Disagree 1	2	3	2	3	3	2	5	4	5	5	2	3	3	5	6	5
2021-11-29 06:15:05	2021-11-29 07:04:11	IP Address	109.155.28.74	100	2945	True	2021-11-29 07:04:11	R_2tLH7KUpnTmLPT3					51.0121	0.610794	anonymous	EN	I consent	Female	26-30	Phase 3	Biochemistry BSc, Biomedical Sciences MSc	No	Yes	I believe my own lower back pain is caused by previous strain from poor manual handling on my part when I used to work as a Health care assistant. More generally I am unsure on the mechanisms of lower back pain.	We had a lecture last year which indicated that analgesia was ineffective in management of lower back pain, and interventions such as those for chronic pain were more effective, eg CBT In my personal experience I have had osteopathy on my lower back and found that to help, as well as stretches and exercises.	3	Completely disagree 1	4	2	3	Completely disagree 1	Completely disagree 1	4	4	3	Completely disagree 1	4	3	3	4	5	3	4	6	Completely disagree 1	Completely agree 7	4	2	4
2021-11-29 07:13:54	2021-11-29 07:17:49	IP Address	80.0.159.132	100	234	True	2021-11-29 07:17:49	R_u7Eiz4e33AscxMJ					52.4259	-1.4628	anonymous	EN	I consent	Male	21-25	Phase 3	Neuroscience	Yes	No		Pain medication becomes less effective the more you use it, so I try not to use it unless i’m in extreme pain.	2	3	4	2	4	4	2	Completely Disagree 1	2	2	Completely disagree 1	Completely disagree 1	4	Completely agree 5	4	6	5	6	4	3	4	Completely agree 7	3	6
2021-11-29 07:44:23	2021-11-29 07:51:49	IP Address	5.66.153.230	100	445	True	2021-11-29 07:51:49	R_cUgauu0uf9XbEk1					53.5462	-2.5226	anonymous	EN	I consent	Female	26-30	Phase 3	Psychology, Mental health and Neuropsychiatry	Yes	Yes	Course content has expanded my knowledge base on some less common and more serious causes of back pain, specifically in relation to the radiation of pain from neighbouring anatomical structures/systems. Prior to this I attributed most lower back pain to MSK or nerve issues.	I think both the formal education of management throughout Phase 2 in particularly has added more knowledge. However, the basis for most of my understanding about different types of pain management has stemmed from my Neuropsychiatry studies and the worked examples of very complex pain cases with wide dependency, psychiatric and nervous considerations provided on this postgraduate course.	Completely disagree 1	Completely disagree 1	3	2	4	3	2	4	3	2	Completely disagree 1	Completely disagree 1	2	Completely disagree 1	5	3	2	3	4	3	4	2	Completely disagree 1	5
2021-11-29 07:57:06	2021-11-29 08:00:52	IP Address	82.24.138.70	100	225	True	2021-11-29 08:00:52	R_1pQZM3ICeOXjyiR					52.4259	-1.4628	anonymous	EN	I consent	Female	26-30	Phase 3	Psychology	No	Yes	Family experience of lower back pain generally being due to the family member being quite unfit and unhealthy. Also my own experience with sports injuries causing back pain.	Lectures at university, GP placement	3	2	2	Completely disagree 1	Completely agree 5	2	Completely disagree 1	3	2	3	Completely disagree 1	Completely disagree 1	Completely disagree 1	3	4	5	3	4	2	2	4	3	2	5
2021-11-29 07:59:48	2021-11-29 08:03:02	IP Address	86.10.73.170	100	194	True	2021-11-29 08:03:02	R_Opc3TOaQIGWXwPf					52.3128	-1.5033	anonymous	EN	I consent	Male	21-25	Phase 3	Biomedical Science	Yes	Yes	Med school education, physiotherapists, chiropractor, GP, family, friends	Med school education, physiotherapists, chiropractor, GP, family, friends	2	3	2	Completely disagree 1	4	3	2	4	3	3	Completely disagree 1	2	4	4	3	5	3	6	3	2	5	4	5	6
2021-11-29 07:55:51	2021-11-29 08:06:15	IP Address	86.135.105.245	100	623	True	2021-11-29 08:06:15	R_2Po2rDIg60MmMvB					52.0488	-0.359497	anonymous	EN	I consent	Female	26-30	Phase 3	Physiological Sciences	No	Yes	Personal experience and that of friends and family (anecdotal) Phase 2 lectures on Lower Back Pain and MSK drugs GP Placement - seeing patients with the GPs and first contact physio	Personal experience and that of friends and family (anecdotal) Phase 2 lectures on Lower Back Pain and MSK drugs GP Placement - seeing patients with the GPs and first contact physio	3	2	2	2	2	4	3	3	2	3	2	2	2	4	2	5	5	3	4	Completely disagree 1	6	3	3	6
2021-11-29 08:46:45	2021-11-29 08:52:07	IP Address	151.229.139.237	100	322	True	2021-11-29 08:52:08	R_w0PKauXgM2VmA5b					52.3958	-1.4796	anonymous	EN	I consent	Female	41 and over	Phase 3	Psychology	No	Yes	Knowledge about the impact of age/west and tear, as well as traumatic injuries and the results of disease processes such as osteoarthritis	I believe that a great deal of it can be relieved by physiotherapy or appropriate exercise. I don’t wish to be reliant on pharmacological relief from pain, so that has motivated me to find other solutions.	Completely disagree 1	3	4	4	Completely agree 5	3	Completely disagree 1	3	4	2	Completely disagree 1	Completely disagree 1	Completely disagree 1	2	5	3	6	3	5	Completely disagree 1	6	5	5	6
2021-11-29 08:40:48	2021-11-29 08:59:48	IP Address	109.150.236.100	100	1139	True	2021-11-29 08:59:48	R_29mOObHKRZrfWvm					52.4391	-1.50391	anonymous	EN	I consent	Female	26-30	Phase 3	Physiology with Pharmacology	Yes	Yes	You're doomed to have lower back pain for all time if you have a uterus	Sporty person- yoga helps try to avoid meds as I don't like the amount of chemicals people take unnecessarily	Completely agree 5	3	Completely agree 5	4	Completely agree 5	4	Completely disagree 1	2	2	3	2	2	4	4	4	6	5	6	5	2	5	5	5	6
2021-11-29 10:05:43	2021-11-29 10:11:31	IP Address	86.14.0.47	100	348	True	2021-11-29 10:11:32	R_2OUtAJAFxytQvlm					52.4918	-1.8598	anonymous	EN	I consent	Female	26-30	Phase 3	Psychology	No	Yes	Experience during GP placements resulted in many presentations of back pain, including lowe r back pain. Also, my own experience and that of family members has informed my beliefs about lower back pain including causes and how debilitating they can be.	Once again, GP placements - more often than not, lower back pain seems to be a chronic issue without any confirmed aetiology. Management in this case is usually analgesia.	4	4	3	4	3	4	Completely disagree 1	Completely Disagree 1	Completely disagree 1	3	3	2	3	4	Completely agree 7	6	6	3	6	Completely disagree 1	6	3	5	Completely agree 7
2021-11-29 10:31:53	2021-11-29 10:39:36	IP Address	86.150.223.155	100	463	True	2021-11-29 10:39:36	R_1OIDcryUz6GGVrC					52.5329	-1.5791	anonymous	EN	I consent	Male	21-25	Phase 3	Radiography	No	Yes	Learning more about lower back pain, from other professionals and through reading information on the topic	Seeing what has worked for other from health professionals and anecdotal evidence	2	2	2	Completely disagree 1	Completely agree 5	3	Completely disagree 1	Completely Disagree 1	3	Completely disagree 1	Completely disagree 1	Completely disagree 1	Completely disagree 1	3	3	3	3	4	2	2	3	5	6	Completely agree 7
2021-11-29 10:53:06	2021-11-29 11:02:25	IP Address	92.238.124.219	100	558	True	2021-11-29 11:02:25	R_1CgcMHHmIAdpYIM					52.4391	-1.50391	anonymous	EN	I consent	Female	21-25	Phase 3	Medical Neuroscience	No	Yes	There are disease processes that can cause back pain There’s also physical injury causes and then psychological stressors can lead to psychosomatic chronic pain which prolongs the pain began after physical healing Some people have herniated discs with 0 pain and some people have 0 physiological pain with massive herniations	Dramatic measures are being taken for chronic pain healing and there’s little knowledge that people can heal their back through addressing their psychology https://youtu.be/2T2gfba88I4	2	Completely disagree 1	Completely disagree 1	Completely disagree 1	4	3	2	2	4	3	2	2	Completely disagree 1	Completely disagree 1	5	5	3	5	4	5	3	3	3	5
2021-11-29 11:51:32	2021-11-29 12:05:19	IP Address	86.164.171.223	100	826	True	2021-11-29 12:05:20	R_86sJEGzL7VHvW6Z					52.3958	-1.4796	anonymous	EN	I consent	Male	36-40	Phase 3	Accounting & Finance and Engineering & Management	No	Yes	Lectures that we have received on the different causes of low back pain and the fluctuating nature of MSK low back pain. Discussions with GPs when in their practice and meeting with patients with low back pain. I try not to use my personal experience too much as I believe that my experience is specific to my case and it would not be appropriate to use the course of my back pain as a template for …	Lectures from experts/those who have researched this topic and have a good understanding of the research base. Discussions with GPs and patients, although I try to put these in the context of what we're taught in lectures. The understanding of anatomy and correct posture that we have been taught during Phase I.	2	3	2	Completely disagree 1	3	4	2	4	3	3	Completely disagree 1	2	4	4	5	5	2	6	5	3	4	5	6	5
2021-11-29 09:41:57	2021-11-29 12:39:10	IP Address	90.249.212.163	100	10633	True	2021-11-29 12:39:10	R_2yefjo0IExLQbpf					54.9881	-1.6194	anonymous	EN	I consent	Male	21-25	Phase 3	Pharmacology	No	Yes	Conversations with family members regarding their pain as well as the lectures provided my the medical school	The medical school lectures that focus on the pharmacological and non-pharmacological pain relief for lower back pain	2	4	Completely disagree 1	2	4	2	3	3	2	2	Completely disagree 1	2	3	4	3	4	2	3	4	2	5	5	3	5
2021-11-29 14:19:11	2021-11-29 14:23:49	IP Address	80.192.192.22	100	278	True	2021-11-29 14:23:49	R_cAvtLqIz7EuIHND					52.3962	-1.9334	anonymous	EN	I consent	Female	26-30	Phase 1	Politics and French	No	Yes	Personal experience as a person who menstruates, personal experience of doing a desk job. Hearing other people's experiences of living with chronic pain such as friends and colleagues. Some of these following child birth eg epidurals and others from living with fibromyalgia etc	Hearing people who live with chronic pain's experiences of pain being dismissed due to weight and their age (professionals not believing that their pain could be so significant at a young age).	3	4	3	Completely disagree 1	3	4	3	Completely Disagree 1	3	3	2	2	3	4	4	4	4	5	Completely agree 7	Completely disagree 1	Completely agree 7	6	6	6
2021-11-30 05:02:39	2021-11-30 07:12:47	IP Address	82.132.247.127	100	7808	True	2021-11-30 07:12:47	R_1Fa0jbTtKChh27V					52.4778	-1.9326	anonymous	EN	I do not consent
2021-12-01 06:15:35	2021-12-01 06:34:23	IP Address	84.69.123.67	100	1128	True	2021-12-01 06:34:24	R_2wH9eOp44WQBhKV					52.5329	-1.5791	anonymous	EN	I consent	Male	21-25	Phase 3	Biomedical Science	No	No	Lower back pain is a common presenting complaint at GP - during GP days I saw some patients with lower back pain. In general I think musculoskeletal causes are the main culprits - e.g. poor posture, poor manual handling techniques and as a result I imagine it might affect people working in jobs requiring lifting/moving objects as well as sedentary desk work. I understand some rarer causes like Ca…	Mainly my time during GP placements, this is where I got direct hands on knowledge on treatment and management (Pain management and imaging to exclude insidious causes), the remaining knowledge I would have got from studying, why for me mainly comprises of online resources - Zeros to Finals, YouTube videos.	2	2	3	Completely disagree 1	4	Completely agree 5	3	4	4	4	Completely disagree 1	Completely disagree 1	Completely disagree 1	Completely disagree 1	2	4	5	Completely agree 7	5	Completely disagree 1	Completely agree 7	Completely agree 7	5	Completely agree 7
2021-12-02 04:57:42	2021-12-02 05:03:38	IP Address	83.146.20.189	100	356	True	2021-12-02 05:03:39	R_Ry7oyu4ntgGWpTH					51.5538	-0.310196	anonymous	EN	I consent	Female	26-30	Phase 3	Biology, Clinical Microbiology	No	Yes	Personal experience	Personal experience and experience of family members. For example, my family members benefit from the use of a chiropractor whereas it provided no benefit for me.	2	4	2	2	3	3	3	3	2	4	3	2	3	3	2	3	3	4	5	2	5	4	4	4
2021-12-02 11:07:55	2021-12-02 11:21:11	IP Address	82.132.244.222	100	796	True	2021-12-02 11:21:11	R_RIbKAM9rGKofgsx					52.5189	-1.9189	anonymous	EN	I consent	Female	26-30	Phase 3	Biomedical science	Yes	No	The Knowledge behind what caused it	The Knowledge of what causes lower back pain. Tend to rest not wanting to both others about it.	2	Completely disagree 1	2	2	3	2	2	Completely Disagree 1	3	2	2	2	3	2	2	4	2	3	5	2	3	5	4	5
2021-11-29 06:15:22	2021-11-29 06:15:37	IP Address	137.205.1.1	2	14	False	2021-12-06 06:15:40	R_3ktaPybRtyossyg							anonymous	EN
2021-11-29 06:15:11	2021-11-29 06:15:37	IP Address	176.255.95.232	9	26	False	2021-12-06 06:15:43	R_psmavHf0inprDuV							anonymous	EN	I consent
2021-11-29 06:15:11	2021-11-29 06:16:15	IP Address	92.40.202.168	23	63	False	2021-12-06 06:16:21	R_10OCkzueDfRsFPz							anonymous	EN	I consent	Female	21-25	Phase 3	Genetics	Yes	Yes
2021-11-29 06:16:11	2021-11-29 06:16:55	IP Address	86.13.253.102	23	43	False	2021-12-06 06:16:56	R_3Ms4o7D76FbK3hL							anonymous	EN	I consent	Female	26-30	Phase 3	Psychology, neuroscience	Yes	Yes
2021-11-29 06:16:02	2021-11-29 06:16:56	IP Address	137.205.1.150	23	54	False	2021-12-06 06:16:58	R_1opy7FJ2BVCNx31							anonymous	EN	I consent	Male	21-25	Phase 3	Physiology	Yes	No
2021-11-29 06:16:51	2021-11-29 06:17:03	IP Address	79.68.123.40	2	12	False	2021-12-06 06:17:04	R_3szgaey3k0gMWd0							anonymous	EN
2021-11-29 06:17:00	2021-11-29 06:18:14	IP Address	137.205.238.128	23	73	False	2021-12-06 06:18:16	R_2v1YX1f5ZYC8tJP							anonymous	EN	I consent	Male	26-30	Phase 3	German and business studies	Yes	Yes
2021-11-29 06:16:05	2021-11-29 06:18:55	IP Address	31.48.180.83	63	169	False	2021-12-06 06:18:58	R_31FzVQItZ99E9KE							anonymous	EN	I consent	Female	21-25	Phase 3	biomedical science	No	Yes			4	2	4	4	4	3	Completely disagree 1	3	4	2	Completely disagree 1	2	2	4
2021-11-29 06:19:10	2021-11-29 06:19:27	IP Address	78.145.145.18	23	16	False	2021-12-06 06:19:27	R_28V6iSRsrl2bcRM							anonymous	EN	I consent
2021-11-29 06:18:49	2021-11-29 06:19:54	IP Address	78.86.13.161	23	64	False	2021-12-06 06:19:56	R_PIdTCj0oju6GiJP							anonymous	EN	I consent	Female	21-25	Phase 1	Biomedical Science	Yes	Yes
2021-11-29 06:20:51	2021-11-29 06:21:06	IP Address	137.205.238.128	2	15	False	2021-12-06 06:21:10	R_3ele2CuprWsZxYx							anonymous	EN
2021-11-29 06:21:44	2021-11-29 06:21:51	IP Address	92.40.184.161	9	6	False	2021-12-06 06:21:52	R_2dVWdvsjKmyvES2							anonymous	EN	I consent
2021-11-29 06:22:05	2021-11-29 06:22:34	IP Address	81.99.21.125	23	29	False	2021-12-06 06:22:38	R_3f26SltUyPrUlkR							anonymous	EN	I consent	Male	21-25	Phase 3	Biomedical sciences	No	Yes
2021-12-06 06:23:24	2021-12-06 06:26:04	IP Address	176.252.76.124	100	159	True	2021-12-06 06:26:04	R_2P0ZBmOBUJpNngQ					52.3958	-1.4796	anonymous	EN	I consent	Female	26-30	Phase 1	Music	Yes	Yes	My own experience with back pain	My own experience going through my GP, for scans and physio etc	Completely disagree 1	2	3	4	Completely agree 5	Completely agree 5	Completely disagree 1	2	3	3	2	2	2	2	Completely agree 7	2	5	Completely agree 7	Completely agree 7	Completely disagree 1	6	4	4	Completely agree 7
2021-12-06 06:22:36	2021-12-06 06:28:23	IP Address	88.106.41.162	100	347	True	2021-12-06 06:28:23	R_26438Y7CHTYoIox					52.4391	-1.50391	anonymous	EN	I consent	Female	21-25	Phase 1	Biomedical science	No	Yes	- previous degree knowledge of anatomy - worked as physiotherapy assistant - have had lower back pain in past	- worked as physiotherapy assistant and helped patients with back pain, although they were elderly patients, so wouldn’t necessarily recommend the exercises given to them to younger people who’s back pain may be from a different causes	2	Completely disagree 1	2	Completely disagree 1	Completely agree 5	Completely disagree 1	3	2	Completely disagree 1	2	Completely disagree 1	Completely disagree 1	2	4	2	2	Completely disagree 1	2	5	Completely disagree 1	2	4	2	5
2021-11-29 06:29:07	2021-11-29 06:29:28	IP Address	94.4.197.136	9	20	False	2021-12-06 06:29:33	R_xydFzZISSU1YOch							anonymous	EN	I consent
2021-12-06 06:25:47	2021-12-06 06:30:28	IP Address	94.3.85.121	100	280	True	2021-12-06 06:30:28	R_2afwe82fPnnXOGp					52.3275	-1.5526	anonymous	EN	I consent	Female	26-30	Phase 3	Psychology	No	Yes	Personal experience (due to sports), seeing patients at GP, stories from friends, family members, colleagues	Formal teaching, experiences at GO	2	2	2	2	Completely agree 5	4	2	Completely Disagree 1	3	2	2	Completely disagree 1	4	4	5	2	2	5	4	Completely disagree 1	5	6	Completely disagree 1	Completely agree 7
2021-11-29 06:35:20	2021-11-29 06:35:42	IP Address	90.202.91.212	23	21	False	2021-12-06 06:35:43	R_2E6rDYbPiSrpjBU							anonymous	EN	I consent	Female	26-30	Phase 3	Psychology	Yes	Yes
2021-11-29 06:35:49	2021-11-29 06:36:22	IP Address	94.13.35.134	23	32	False	2021-12-06 06:36:25	R_3fpktCg7UULvpFa							anonymous	EN	I consent	Male	26-30	Phase 3	Sport Science	No	No
2021-11-29 06:39:05	2021-11-29 06:39:19	IP Address	86.1.162.220	2	14	False	2021-12-06 06:39:22	R_1n0FNzs4aktcPeb							anonymous	EN
2021-11-29 06:51:07	2021-11-29 06:51:53	IP Address	137.205.1.127	23	46	False	2021-12-06 06:51:55	R_PHfHrNmz09LCwwh							anonymous	EN	I consent	Female	26-30	Phase 3	Psychology	Yes	Yes
2021-11-29 06:29:42	2021-11-29 07:02:08	IP Address	95.149.40.246	23	1945	False	2021-12-06 07:02:10	R_3NQVDP29qXwIUFo							anonymous	EN	I consent	Female	36-40	Phase 3	Nursing	Yes	Yes
2021-11-29 07:05:54	2021-11-29 07:06:37	IP Address	137.205.1.85	23	42	False	2021-12-06 07:06:38	R_cNFLViecMGgibcJ							anonymous	EN	I consent	Female	26-30	Phase 1	Microbiology	No	Yes
2021-12-06 08:19:22	2021-12-06 08:22:16	IP Address	109.249.187.93	100	174	True	2021-12-06 08:22:16	R_W0vXckn7miMs3Lz					51.5701	-0.330902	anonymous	EN	I consent	Male	26-30	Phase 1	Biology	No	Yes	Work work work	Physio colleagues	2	3	Completely disagree 1	2	Completely agree 5	2	Completely disagree 1	Completely Disagree 1	3	4	2	2	4	2	5	5	2	2	3	2	4	4	3	6
2021-12-06 09:40:26	2021-12-06 09:49:07	IP Address	80.5.87.200	100	520	True	2021-12-06 09:49:08	R_Dle5nJ0M9oq98vT					52.4391	-1.50391	anonymous	EN	I consent	Female	21-25	Phase 1	Clinical Physiology	No	Yes	When I personally get lower back pain, e.g during my period, has influenced what I suspect causes may be as well as social media awareness on correct exercise form to prevent lower back injury. Others experiences such as family members who experience sciatica and have lower back pain.	Mostly the treatment options that work for me e.g heat and massage tend to relieve lower back pain for me. Other things include social media professionals such as physiotherapists and chiropractors who show exercises to help manage lower back pain. I personally have seen a physiotherapist who discussed how much I should be walking following lower back pain after an RTA.	3	4	Completely disagree 1	2	Completely agree 5	3	Completely disagree 1	Completely Disagree 1	3	2	Completely disagree 1	Completely disagree 1	3	Completely agree 5	3	4	5	4	2	2	2	Completely agree 7	Completely agree 7	5
2021-12-06 09:56:31	2021-12-06 10:06:14	IP Address	90.244.175.102	100	582	True	2021-12-06 10:06:14	R_puRfU1is7onak5b					51.5927	-2.9637	anonymous	EN	I consent	Male	31-35	Phase 3	Radiography	No	Yes	Poor manual handling in my experience but also that sustained manual working regardless of technique can have detrimental effects on your back. Heavy weight lifting in the gym before I was sufficiently well trained also has contributed to my back pain in the past.	Exercising and general fitness have had a huge impact in improving my back pain. I think weight management also has big effects on improving back pain.	Completely disagree 1	4	2	2	4	Completely agree 5	Completely disagree 1	4	3	3	2	2	3	3	3	3	3	5	5	2	3	3	6	6
2021-12-06 10:19:40	2021-12-06 10:29:56	IP Address	92.40.185.50	100	615	True	2021-12-06 10:29:57	R_2VaTbmMtpPG3YSy					51.4964	-0.122406	anonymous	EN	I consent	Male	21-25	Phase 1	Mathematics	No	Yes	My own. My dads.	I think my dad takes co-codramol. The management seems more about relieving the symptoms/pain than progressive improvement.	4	Completely disagree 1	2	Completely disagree 1	4	2	3	Completely Disagree 1	3	Completely disagree 1	4	Completely disagree 1	4	4	6	5	2	3	5	3	2	3	2	4
2021-11-29 10:59:39	2021-11-29 10:59:50	IP Address	137.205.1.220	2	10	False	2021-12-06 10:59:54	R_3RqMiUBsDGWmjGd							anonymous	EN
2021-12-06 11:46:35	2021-12-06 11:57:56	IP Address	81.147.172.245	100	681	True	2021-12-06 11:57:57	R_2fffxLFAj4114W5					52.4214	-1.5674	anonymous	EN	I consent	Female	21-25	Phase 3	Biomedical Sciences	No	Yes	What friends/family/social media says. Eg. having bad posture can cause lower back pain.	I think lectures on the management of lower back pain in Phase II have influenced my beliefs the most	3	Completely disagree 1	4	2	4	4	2	2	2	2	2	2	3	4	5	4	4	3	5	2	4	5	2	4
2021-11-29 12:38:16	2021-11-29 12:39:23	IP Address	143.159.72.145	23	66	False	2021-12-06 12:39:27	R_ZaEuSoNxf3OJR4d							anonymous	EN	I consent	Female	26-30	Phase 1	English Literature, Film Production	No	No
2021-11-29 13:55:06	2021-11-29 14:02:34	IP Address	94.12.251.67	23	447	False	2021-12-06 14:02:36	R_d4M69bCfgxwFbOh							anonymous	EN	I consent	Female	26-30	Phase 3	Pharmacy	Yes	Yes
2021-12-06 14:17:09	2021-12-06 14:26:06	IP Address	82.132.212.120	100	536	True	2021-12-06 14:26:06	R_116KTXCB7Z7mQHx					51.509	-0.188202	anonymous	EN	I consent	Female	26-30	Phase 3	Biomedical science BSc, psychiatric research MSc	No	Yes	Own experiences, experiences of friends, NHS website, medicine teaching	Current degree, own experience	Completely disagree 1	Completely disagree 1	3	2	4	2	3	3	3	3	Completely disagree 1	3	2	4	3	2	3	6	3	2	5	4	4	5
2021-11-30 01:51:25	2021-11-30 01:52:54	IP Address	150.143.39.241	23	89	False	2021-12-07 01:52:57	R_3IPL5PMcxuUiaBc							anonymous	EN	I consent	Female	21-25	Phase 1	Biomedical science	No	Yes
2021-12-07 02:58:34	2021-12-07 03:05:07	IP Address	2.103.235.49	100	392	True	2021-12-07 03:05:07	R_1rqdGWQFc7kgMfH					51.4964	-0.122406	anonymous	EN	I consent	Female	21-25	Phase 3	Medical Physiology	No	No	Exposure at GP placements to the number of people that suffer with back pain. Lectures and ADs in phase II based on back pain and how to treat the condition.	A lecturer on our course explained how difficult lower back pain can be to manage due to the interplay between physical and psychological components. I think a variety of pain relief medications are not successful in treating back pain and a more holistic approach is required.	4	3	2	2	Completely agree 5	2	Completely disagree 1	Completely Disagree 1	4	Completely disagree 1	Completely disagree 1	Completely disagree 1	Completely disagree 1	3	4	2	2	2	2	3	4	3	3	4
2021-12-07 02:56:46	2021-12-07 03:22:43	IP Address	137.205.1.52	100	1556	True	2021-12-07 03:22:43	R_3GuJScI6k7VbCkk					52.382	-1.5874	anonymous	EN	I consent	Female	21-25	Phase 1	Applied Psychology with Clinical Psychology	No	Yes	I am aware that lower back pain can be caused by a number of things i.e. I believe my back pain originated from an upper back injury when I was younger, which then as my back adjusted to try and support my upper back, my lower back became more sore - so a compensatory mechanism. I also associate lower back pain with poor posture e.g. hunching over a desk when studying. I think sometimes my lower …	As above, thinking core strength may be involved, I try and incorporate abdomen exercises at least once a week into my routine. I think it’s important to have a supportive desk chair for studying, and to avoid sitting in slouchy positions for too long. I received physiotherapist and chriopractic support for my back, both of which have probably influenced the above beliefs. I think from hearing pe…	2	3	2	2	4	3	3	3	3	3	2	2	3	3	2	5	4	4	5	Completely disagree 1	4	5	5	5
2021-11-30 04:50:21	2021-11-30 04:50:47	IP Address	82.33.90.248	9	25	False	2021-12-07 04:50:49	R_1eRk83RHvmVYYNw							anonymous	EN	I consent
2021-12-07 04:51:33	2021-12-07 04:59:20	IP Address	86.152.4.35	100	466	True	2021-12-07 04:59:20	R_Y4YeTfPISNXPzqx					51.1469	0.877304	anonymous	EN	I consent	Female	26-30	Phase 3	Maths and Philosophy	No	Yes	Phase 2 lectures - we were taught that it's a bio-psycho-social issue, not just a purely biological/mechanical one (backed up by the fact that radiological scans are usually normal in lower back pain) Going on GP placements and seeing patients with lower back pain has also reinforced these beliefs.	From our Phase 2 lectures and also from seeing patients in GP placements, it seems like it's a balance of pain medication, and perhaps physiotherapy exercises, with not much else of use. However, I have also come to know about an app called 'curable' which focuses more on the psychological aspect of pain and uses mental exercises to help with pain management, and actually that has been super help…	2	Completely disagree 1	3	3	4	3	Completely disagree 1	Completely Disagree 1	4	2	Completely disagree 1	2	2	3	4	3	4	5	4	2	5	3	2	3
2021-12-07 07:10:42	2021-12-07 07:16:09	IP Address	213.205.242.26	100	327	True	2021-12-07 07:16:10	R_Om0xPWoo9V1rQSR					52.4759	-1.85159	anonymous	EN	I consent	Female	21-25	Phase 3	Pharmacy	No	No	Learning through gp placements about the causes of back pain, such as mechanical and other causes such as depression	I found GP placements to be the most useful when learning about low back pain as it is a common presenting complaint. I also found reading the BMJ best practice useful	2	3	2	Completely disagree 1	Completely agree 5	Completely agree 5	2	3	2	3	2	2	2	Completely agree 5	6	5	5	6	5	Completely disagree 1	5	5	5	5
2021-12-07 07:11:46	2021-12-07 07:17:16	IP Address	137.205.238.128	100	329	True	2021-12-07 07:17:16	R_6DaYRlticRhjolz					52.382	-1.5874	anonymous	EN	I consent	Male	26-30	Phase 3	Languages	Yes	Yes	Everyone in my family on my Dad's side suffers with back pain, so we have long believed a genetic cause is likely. Alongside this, my studies have let me learn about cancerous causes, musculoskeletal causes and referred pain.	As everyone older than me in my family takes medications for back pain, I used to look at medication management first and foremost, however through my studies I have learned the importance of physio and regular exercise to help relieve pain.	2	2	2	Completely disagree 1	Completely agree 5	Completely disagree 1	3	Completely Disagree 1	Completely disagree 1	Completely disagree 1	2	Completely disagree 1	Completely disagree 1	3	6	5	2	3	6	3	3	Completely agree 7	2	5
2021-11-30 11:07:00	2021-11-30 11:07:39	IP Address	82.71.28.74	28	39	False	2021-12-07 11:07:40	R_1PTRFfsMIuJT1nE							anonymous	EN	I consent	Female	31-35	Phase 1	Psychology	No	No
2021-12-07 13:42:22	2021-12-07 13:47:58	IP Address	152.37.116.156	100	336	True	2021-12-07 13:47:58	R_1ND2LCtAPcx3WoS					55.867	-4.2621	anonymous	EN	I consent	Female	21-25	Phase 3	Biomedical Science	Yes	Yes	- teaching surrounding back pain - knowledge passed from parents eg back pain is due to bad posture - commonly heard things eg back pain is due to age	- teaching in medical school - self management eg taught by parents to use deep heat relief gel - Google/NHS website	2	2	3	2	3	3	2	3	2	3	2	2	2	4	3	5	5	3	5	2	5	5	5	5
2021-12-07 14:14:10	2021-12-07 15:12:07	IP Address	62.254.9.243	100	3476	True	2021-12-07 15:12:07	R_12Mcw1EmpeAPRV2					53.4809	-2.2374	anonymous	EN	I consent	Female	26-30	Phase 3	Biomed	No	Yes	Previous teaching at med school - CBL case in how lower back pain is linked with chronic conditions such as depression	Hard to treat - depends on type of pain/diagnosis	3	3	4	2	Completely agree 5	3	3	2	3	3	3	2	3	4	2	5	Completely disagree 1	6	6	2	4	4	2	4
2021-12-07 14:39:16	2021-12-07 15:59:32	IP Address	92.239.104.3	100	4816	True	2021-12-07 15:59:32	R_p4OhPeBtlFV7vB7					52.3962	-1.9334	anonymous	EN	I consent	Male	26-30	Phase 3	Chemical Engineering	Yes	Yes	Mostly the course - thought little of the causes beyond mechanical before the course.	The course - in particular GP and ED. Difficult to treat but very common	2	2	3	2	4	4	2	2	2	2	2	4	2	4	4	5	4	4	3	4	4	5	5	5
2021-12-01 04:49:52	2021-12-01 04:50:33	IP Address	88.111.235.25	9	40	False	2021-12-08 04:50:34	R_3Oe2gtKLWcd3dAb							anonymous	EN	I consent
2021-12-08 07:51:40	2021-12-08 07:55:33	IP Address	82.22.40.132	100	232	True	2021-12-08 07:55:33	R_2SdwzAyZ3m6wW3o					52.3006	-1.52921	anonymous	EN	I consent	Male	21-25	Phase 3	Pharmacology	No	Yes	Experience helping family members with severe lower back pain	The teachings on my course as well as my limited knowledge of how family members have treated their pain	2	3	2	2	4	3	Completely disagree 1	Completely Disagree 1	3	2	2	2	2	2	2	3	2	3	5	Completely disagree 1	5	6	5	6
2021-12-01 08:09:13	2021-12-01 08:11:09	IP Address	78.110.164.56	63	116	False	2021-12-08 08:11:13	R_TocKpGOQ5V2V5bX							anonymous	EN	I consent	Male	21-25	Phase 1	Biomedical science	No	Yes	information about bad posture, all day working on a computer and sitting on a bad chair i guess but don't really know anything about causes of lower back pain	no beliefs	4	2	3	4	4	3	3	Completely Disagree 1	3	3	2	3	3	4
2021-12-01 08:41:26	2021-12-01 08:41:57	IP Address	82.6.188.181	23	31	False	2021-12-08 08:41:57	R_UAclbdeV0ErGSnD							anonymous	EN	I consent	Female	26-30	Phase 1	Physics, Biomedical Imaging	No	Yes
2021-12-09 10:31:01	2021-12-09 10:37:41	IP Address	137.205.1.138	100	400	True	2021-12-09 10:37:42	R_ueNFZJwipsGaKYx					52.382	-1.5874	anonymous	EN	I consent	Female	21-25	Phase 3	sciences - biological	No	Yes	mostly mechanical - as a previous carer and healthcare worker I know moving patients and personal cares can cause it it is a common presentation in GP and whilst it can be an alarming red flag sign, e.g. metastatic cancer or cauda equina, my understanding is that it is mostly a mechanical issue that may or may not go away with time lumbar discs move and strain with age - more common in older popu…	being in GP practice and learning through lectures/bmj best practice and NICE guidelines I have realised medication is not always the best cure of even first line treatment, but physio/exercise can be more beneficial watch and wait approach once eliminating the red flags	3	3	2	Completely disagree 1	Completely agree 5	3	Completely disagree 1	3	4	3	Completely disagree 1	Completely disagree 1	3	Completely agree 5	Completely agree 7	5	Completely disagree 1	4	5	2	2	6	5	5
2021-12-10 04:46:12	2021-12-10 04:55:38	IP Address	51.148.187.124	100	566	True	2021-12-10 04:55:39	R_1CKqU6RHPP0scOR					50.9142	-1.388	anonymous	EN	I consent	Male	21-25	Phase 3	Medical Physiology	No	Yes	Musculoskeletal injuries are common from pickup up heavy objects incorrectly without proper form.	NSAID’s should help to alleviate pain. But firstly physiotherapy should be used in regard to the management of back pain. Stronger painkillers such as co-codamol and Amitriptyline should rarely be used to manage back pain.	3	4	4	Completely disagree 1	Completely agree 5	4	Completely disagree 1	3	3	3	3	Completely disagree 1	3	4	6	Completely agree 7	4	2	3	Completely disagree 1	Completely agree 7	Completely agree 7	5	6
2021-12-03 08:10:19	2021-12-03 08:11:13	IP Address	77.98.0.6	28	54	False	2021-12-10 08:11:14	R_87gZyZ76XOu6aBz							anonymous	EN	I consent	Female	21-25	Phase 3	Applied Medical Sciences	No	Yes
2021-12-12 07:18:34	2021-12-12 07:26:40	IP Address	90.241.59.24	100	486	True	2021-12-12 07:26:41	R_5julpyW8LhyyiPv					52.4867	-1.8989	anonymous	EN	I consent	Male	26-30	Phase 3	Geophysics	No	No	People I have seen with low back pain. People who I know have really struggled, but have got better eventually with physio, as long as they persevere at the exercises. This has led me to belive the causes can come from a Msk problem. However I also think the physological aspect has a massive impact on people. If they are worry about it alot it makes the perceived pain worse, and less likely to re…	The experiences with people I know who have had lower back pain. For these people sustained physio ecpercies worked in the long term, but not so much in the short term.	2	Completely disagree 1	2	2	Completely agree 5	4	2	4	2	3	Completely disagree 1	2	2	3	5	2	3	3	4	3	4	2	5	6
2021-12-13 03:28:03	2021-12-13 03:34:16	IP Address	84.69.67.5	100	372	True	2021-12-13 03:34:16	R_V52odM1XtNUnNCh					52.4817	-1.7863	anonymous	EN	I consent	Female	26-30	Phase 1	psychology	No	Yes	I have often associated it with my menstrual cycle being female and referred pain from abdominal cramps. We often see older people with lower back pain so I have often attributed it to an older age ailment as well.	Taking ibuprofen and anti-inflammatory as a main source of pain relief and often the first port of call to see it the pain gets better before seeking advice. Influenced by family and friends as this is what have down for back pain previously.	3	2	2	3	2	3	Completely disagree 1	Completely Disagree 1	2	2	4	3	4	4	3	3	3	5	5	3	5	5	3	5
2021-12-06 06:30:53	2021-12-06 06:31:21	IP Address	86.11.9.189	9	28	False	2021-12-13 06:31:23	R_273ttukuunZjl0Q							anonymous	EN	I consent
2021-12-06 06:32:59	2021-12-06 06:33:23	IP Address	80.0.159.148	23	24	False	2021-12-13 06:33:24	R_2uUov1U3bSiA9ku							anonymous	EN	I consent	Female	21-25	Phase 3	Cardiac physiology	Yes	Yes
2021-12-06 06:38:17	2021-12-06 06:38:57	IP Address	86.10.210.161	23	39	False	2021-12-13 06:38:58	R_Z8cHQZiJqvQureN							anonymous	EN	I consent	Female	21-25	Phase 3	Biomedical science	Yes	Yes
2021-12-06 07:31:32	2021-12-06 07:31:57	IP Address	137.205.1.111	23	25	False	2021-12-13 07:32:03	R_3s7GgLwB4fCRoSF							anonymous	EN	I consent	Female	21-25	Phase 1	Forensic science	No	Yes
2021-12-06 07:40:47	2021-12-06 07:41:22	IP Address	94.126.56.198	23	35	False	2021-12-13 07:41:23	R_cSfXtg7Lhtozva1							anonymous	EN	I consent	Female	21-25	Phase 3	Biomedical Science	No	No
2021-12-06 07:51:47	2021-12-06 07:52:47	IP Address	137.205.1.73	28	60	False	2021-12-13 07:52:51	R_viAR1fyHHmLSwtH							anonymous	EN	I consent	Female	21-25	Phase 1	Biomedicine	No	Yes	The internet	The internet, web md etc
2021-12-06 08:27:08	2021-12-06 08:29:38	IP Address	94.13.33.146	23	150	False	2021-12-13 08:29:44	R_6EDKn5x2A27JS7v							anonymous	EN	I consent	Prefer not to say	26-30	Phase 3	Biomed	No	No
2021-12-06 08:30:50	2021-12-06 08:31:04	IP Address	87.114.9.221	2	14	False	2021-12-13 08:31:05	R_ODc1quJqOBeIxHz							anonymous	EN
2021-12-06 09:04:25	2021-12-06 09:04:55	IP Address	82.44.37.95	23	30	False	2021-12-13 09:04:58	R_ewXxvPDrFEUMoq5							anonymous	EN	I consent	Female	26-30	Phase 1	Children’s Nursing	No	Yes
2021-12-06 09:39:25	2021-12-06 09:39:39	IP Address	151.225.3.166	9	13	False	2021-12-13 09:39:40	R_3mfAYtOByqni8jf							anonymous	EN	I consent
2021-12-06 09:40:51	2021-12-06 09:40:56	IP Address	90.217.47.46	2	4	False	2021-12-13 09:40:57	R_2ds8qO9JBM0yyU4							anonymous	EN
2021-12-06 11:18:33	2021-12-06 11:21:41	IP Address	92.3.206.193	23	188	False	2021-12-13 11:21:44	R_1go5vfQsykJjRZz							anonymous	EN	I consent	Non-binary	26-30	Phase 3	Biochemistry	No	Yes
2021-12-06 12:52:39	2021-12-06 12:53:16	IP Address	137.205.1.190	23	37	False	2021-12-13 12:53:17	R_3IQer0PRfcuaoWw							anonymous	EN	I consent	Male	21-25	Phase 3	biology	No	Yes
2021-12-07 01:24:50	2021-12-07 01:25:17	IP Address	2.103.235.49	23	27	False	2021-12-14 01:25:21	R_1l5hsB94iaUPBty							anonymous	EN	I consent	Female	21-25	Phase 3	Medical physiology	Yes	No
2021-12-07 02:01:11	2021-12-07 03:05:35	IP Address	90.241.56.20	2	3864	False	2021-12-14 03:09:14	R_2EsCB57qFwlKU4K							anonymous	EN
2021-12-07 10:13:33	2021-12-07 10:14:02	IP Address	137.205.1.129	2	29	False	2021-12-14 10:14:04	R_YcCdzXtAm0vW2Ix							anonymous	EN
2021-12-07 10:57:21	2021-12-07 10:57:53	IP Address	137.205.1.106	23	32	False	2021-12-14 10:57:54	R_1eE2AexllO6q76z							anonymous	EN	I consent	Female	21-25	Phase 3	Biomed	No	Yes
2021-11-29 04:28:29	2021-12-09 03:24:16	IP Address	82.22.40.132	28	860147	False	2021-12-16 03:24:19	R_1cY84Dfd4HiiTkd							anonymous	EN	I consent
2021-12-12 17:23:54	2021-12-12 17:25:41	IP Address	92.15.53.241	23	107	False	2021-12-19 17:25:46	R_PtziMhGsnlDHcVX							anonymous	EN	I consent	Female	26-30	Phase 3	Anthropology	No	Yes
2021-12-21 03:05:50	2021-12-21 03:07:47	IP Address	81.158.240.9	100	117	True	2021-12-21 03:07:47	R_yQ2dsxCzhHtlSkV					55.0021	-1.62869	anonymous	EN	I consent	Male	26-30	Phase 3		No	Yes			Completely disagree 1	Completely disagree 1		Completely disagree 1	Completely agree 5	2	Completely disagree 1	Completely Disagree 1	2	2	2	Completely disagree 1	Completely disagree 1	2
2022-01-11 06:36:14	2022-01-11 06:44:37	Survey Preview		100	503	True	2022-01-11 06:44:38	R_1GvvYfcFx7tqQSB					52.3128	-1.5033	preview	EN	I consent
[truncated: 14 more columns]
